# Supplementary material for: Predicting the potential suitable habitats of Rosa roxburghii and its key pest Grapholita molesta in China using the MaxEnt Model
Source: PLoS One. 2026 Apr 24;21(4):e0347592. doi: 10.1371/journal.pone.0347592 (PMC13108782; doi:10.1371/journal.pone.0347592)
Supplement: S1 Table — (XLSX) [file pone.0347592.s001.xlsx]

## Sheet: Sheet1
Article title	Journal (Publication)	Publication year	Source
Adult population dynamic of the oriental fruit moth Grapholita molesta and the control efficacy of sex pheromone disorientation against it in a plumcot orchardin southern Xinjiang	Journal of Plant Protection	2024	CNKI
Amplification stability and polymorphism of microsatellite loci in the oriental fruit moth, Grapholita molesta (Lepidoptera: Tortricidae) in China	Acta Entomologica Sinica	2015	CNKI
Behavioral Response of Grapholita molesta and Its Natural Enemy Trichogramma dendrolimi to Six Different Plant Volatiles	Shanxi Agricultural University	2022	CNKI
Climate Change Promotes the Large-Scale Population Growth of Grapholita molesta (Busck) (Lepidoptera: Tortricidae) within Peach Orchards in China	Agronomy	2022	WOS
Detection and counting method of Grapholita molesta based on Keras-YOLOv3 network	Journal of Shanxi Agricultural University (Natural Science Edition)	2023	CNKI
Differences in rapid thermotolerance among geographical populations of Carposina sasakii (Lepidoptera: Carposinidae) and Grapholita molesta (Lepidoptera:Tortricidae)	Acta Entomologica Sinica	2024	CNKI
Differences of adult peak periods of each generation of male oriental fruit moth,Grapholita molesta (Busck) in different habitat orchards	Plant Protection	2021	CNKI
Dynamic Analysis of Growth and Decline of Borer andControl Effect of Sex Pheromeone DisorientationTechnology in Different Fruit Orchards	Heilongjiang Agricultural Sciences	2024	CNKI
Effect of Host Plants on Larval Instars of Grapholita molesta (Busck) (Lepidoptera: Tortricidae)	Journal of Shanxi Agricultural Sciences	2018	CNKI
Effects of Cultivation Characteristics and Varieties of Peach Orchards on the Control Efficiency of the Dual-sex Attractant for Grapholita molesta	Shanxi Agricultural University	2021	CNKI
Effects of integrated management and pesticide-reduction technology on the prevention and control of major pests in a Beijing pear orchard	Chinese Journal of Applied Entomology	2023	CNKI
Genetic diversity and genetic structure of oriental fruit moth, Grapholita molesta (L.) analyzed by microsatellite markers and DNA gene sequences	Northwest A&F University	2014	CNKI
Gut bacterial community diversity in Carposina sasakii and Grapholitha molesta	Chinese Journal of Applied Ecology	2018	CNKI
Heat Tolerance Variation and Molecular Basis in Geographical Populations of Grapholita molesta (Busck) (Lepidoptera: Tortricidae)	Chinese Academy of Agricultural Sciences (CAAS)	2015	CNKI
High Genetic Diversity and Structured Populations of the Oriental Fruit Moth in Its Range of Origin	PLOS One	2013	WOS
How Climate Warming Influences the Phenology of Grapholita molesta (Busck, 1916) (Lepidoptera: Tortricidae) in China: Insight from Long-Term Historical Data	Insects	2024	WOS
Investigation on Main Diseases and Pests of Pear in Guizhou and it's Management System	Tillage and Cultivation	2017	CNKI
Local climate adaptation and gene flow in the native range of two co‐occurring fruit moths with contrasting invasiveness	Molecular Ecology	2021	WOS
Novel microsatellite markers for the oriental fruit moth Grapholita molesta (Lepidoptera: Tortricidae) and effects of null alleles on population genetics analyses	Bulletin of Entomological Research	2016	WOS
Occurrence dynamics of Grapholita molesta and Carposina sasakiiin pear orchard in Baiyin and Zhangye, Gansu province	Plant Protection	2024	CNKI
Occurrence pattern of Grapholitha molesta (Busck) in peach orchard in Kunming	Plant Protection	2016	CNKI
Occurrence Patterns and Green Control Techniques of Oriental Fruit Moth in Peach Orchards of Guangxi	China Plant Protection	2023	CNKI
Occurrence Regularity and Control Measures of Grapholita molesta in Rosa roxburghii Fruit	Journal of Hebei Agricultural Sciences	2009	CNKI
Occurrence Regularity of Grapholitha molesta Adults in Yuncheng Area and Control Effect of Sex Pheromone Traps	Chinese Agricultural Science Bulletin	2019	CNKI
Population dynamics monitoring of Grapholita molesta and Grapholita funebrana in several areas of Shaanxi	Northwest A&F University	2019	CNKI
Population Dynamics of Three Species of Fruit-Borer in Apricot Orchards of Mountainous Areas in Southern Ningxia	Heilongjiang Agricultural Sciences	2023	CNKI
Population genetic structure and approximate Bayesian computation analyses reveal the southern origin and northward dispersal of the oriental fruit moth Grapholita molesta (Lepidoptera: Tortricidae) in its native range	Molecular Ecology	2015	WOS
Population genetic structure and its influencing factors or mechanism of the oriental fruit moth, Grapholita molesta (Lepidoptera Tortricidae) in China	Southwest Forestry University	2019	CNKI
Population genetie structure of Cydia pomonella L.(Lepidoptera) and Grapholita molesta Busck.(Lepidoptera)in China: based on the mitochondrial DNA genes	China Agricultural University	2015	CNKI
Population genomic signatures of the oriental fruit moth related to the Pleistocene climates	Communications Biology	2022	WOS
Research on damage patterns and control of Grapholita molesta in Apple in Central Region of Guizhou	Chinese Horticulture Abstracts	2015	CNKI
Research on the Damage and Control of Grapholita molesta in Liupanshui	Journal of Agricultural Research and Application	2016	CNKI
Study on dynamic monitoring and characteristics of Grapholita molesta in Tianjin area	China Fruits	2023	CNKI
Study on the using pattern of Cydia pomonella L. and Grapholitha molesta Busck Sex Pheromone in walnut orchard	Xinjiang Agricultural Sciences	2024	CNKI
The effect of temperature and humidity on the population dynamics of Grapholita molesta in pear orchards in Daxingdistrict, Beijing	Chinese Journal of Applied Entomology	2023	CNKI
Worldwide population genetic structure of the oriental fruit moth (Grapholita molesta), a globally invasive pest	BMC Ecology	2013	WOS
