# Supplementary material for: Predicting the potential suitable habitats of Rosa roxburghii and its key pest Grapholita molesta in China using the MaxEnt Model
Source: PLoS One. 2026 Apr 24;21(4):e0347592. doi: 10.1371/journal.pone.0347592 (PMC13108782; doi:10.1371/journal.pone.0347592)
Supplement: S2 Table — (CSV) [file pone.0347592.s002.csv]

Species	Long	Lat	country
Grapholita_molesta	125.9333333	114.4424361	China
Grapholita_molesta	108.39	108.39	China
Grapholita_molesta	115.95	40.52	China
Grapholita_molesta	115.9749778	40.45665833	China
Grapholita_molesta	117.1213889	40.1406	China
Grapholita_molesta	117.43	40.14	China
Grapholita_molesta	117.12	40.14	China
Grapholita_molesta	117.68	40.08	China
Grapholita_molesta	117.73	40.01	China
Grapholita_molesta	116.4499969	39.9833336	China
Grapholita_molesta	116.4499969	39.9833336	China
Grapholita_molesta	116.1017028	39.94034167	China
Grapholita_molesta	116.3413944	39.72692778	China
Grapholita_molesta	113.5870778	39.71543611	China
Grapholita_molesta	117.38	39.66	China
Grapholita_molesta	118.1830278	39.63883333	China
Grapholita_molesta	116.95	39.41	China
Grapholita_molesta	116.95	39.28	China
Grapholita_molesta	117.02	39.13	China
Grapholita_molesta	116.98	39.03	China
Grapholita_molesta	115.4648056	38.87389167	China
Grapholita_molesta	105.7812306	38.83559167	China
Grapholita_molesta	116.84	38.82	China
Grapholita_molesta	115.165	38.81660833	China
Grapholita_molesta	117.17	38.76	China
Grapholita_molesta	114.5148611	38.04230833	China
Grapholita_molesta	114.51	38.04	China
Grapholita_molesta	106.22	37.98	China
Grapholita_molesta	114.8534472	37.90491111	China
Grapholita_molesta	110.25	37.88333333	China
Grapholita_molesta	120.47	37.7	China
Grapholita_molesta	121.2	37.51666667	China
Grapholita_molesta	121.2	37.51666667	China
Grapholita_molesta	121.2	37.51666667	China
Grapholita_molesta	121.2	37.51666667	China
Grapholita_molesta	121.2	37.51666667	China
Grapholita_molesta	112.533333	37.433333	China
Grapholita_molesta	112.5513583	37.42130833	China
Grapholita_molesta	112.6	37.4	China
Grapholita_molesta	112.5333328	37.3833351	China
Grapholita_molesta	112.57	37.36	China
Grapholita_molesta	120.8	37.3	China
Grapholita_molesta	120.8	37.3	China
Grapholita_molesta	120.8	37.3	China
Grapholita_molesta	120.8	37.3	China
Grapholita_molesta	112.4833298	37.2999992	China
Grapholita_molesta	112.4833298	37.2999992	China
Grapholita_molesta	117	37.08333333	China
Grapholita_molesta	117	37.08333333	China
Grapholita_molesta	117	37.08333333	China
Grapholita_molesta	120.7166667	36.91666667	China
Grapholita_molesta	110.18	36.88	China
Grapholita_molesta	110.25	36.83333333	China
Grapholita_molesta	110.25	36.83333333	China
Grapholita_molesta	109.8166667	36.83333333	China
Grapholita_molesta	109.2666667	36.83333333	China
Grapholita_molesta	109.2666667	36.83333333	China
Grapholita_molesta	109.49	36.59	China
Grapholita_molesta	109.4896361	36.585425	China
Grapholita_molesta	109.48	36.58	China
Grapholita_molesta	109.48	36.58	China
Grapholita_molesta	119.5833333	36.36666667	China
Grapholita_molesta	119.5833333	36.36666667	China
Grapholita_molesta	118.9333333	36.35	China
Grapholita_molesta	118.9333333	36.35	China
Grapholita_molesta	118.9333333	36.33333333	China
Grapholita_molesta	118.9333333	36.33333333	China
Grapholita_molesta	118.9333333	36.33333333	China
Grapholita_molesta	118.9333333	36.33333333	China
Grapholita_molesta	118.9166667	36.33333333	China
Grapholita_molesta	118.9166667	36.33333333	China
Grapholita_molesta	117	36.25	China
Grapholita_molesta	116.766667	36.233333	China
Grapholita_molesta	117.0833333	36.2	China
Grapholita_molesta	117.05	36.2	China
Grapholita_molesta	117.05	36.2	China
Grapholita_molesta	117.15	36.16666667	China
Grapholita_molesta	117.15	36.16666667	China
Grapholita_molesta	120.43	36.16	China
Grapholita_molesta	120.43	36.16	China
Grapholita_molesta	120.43	36.16	China
Grapholita_molesta	117.08985	36.103325	China
Grapholita_molesta	117.2666667	36.1	China
Grapholita_molesta	117.2666667	36.1	China
Grapholita_molesta	117.2166667	36.08333333	China
Grapholita_molesta	117.2166667	36.08333333	China
Grapholita_molesta	120.3825028	36.06721944	China
Grapholita_molesta	106.73	35.94	China
Grapholita_molesta	106.8	35.87	China
Grapholita_molesta	116.95	35.79	China
Grapholita_molesta	109.3666667	35.75	China
Grapholita_molesta	109.8666667	35.35	China
Grapholita_molesta	109.8166667	35.26666667	China
Grapholita_molesta	110.8992615	35.2046013	China
Grapholita_molesta	109.1	35.1	China
Grapholita_molesta	107.78	35.02	China
Grapholita_molesta	109.58	34.95	China
Grapholita_molesta	108.8166667	34.85	China
Grapholita_molesta	113.6253667	34.7466	China
Grapholita_molesta	108.47	34.67	China
Grapholita_molesta	105.7249472	34.58086111	China
Grapholita_molesta	105.72	34.58	China
Grapholita_molesta	105.72	34.58	China
Grapholita_molesta	108.55	34.5	China
Grapholita_molesta	108.42	34.48	China
Grapholita_molesta	116.3662778	34.441	China
Grapholita_molesta	108.0847333	34.27211667	China
Grapholita_molesta	108.066667	34.266667	China
Grapholita_molesta	108.04	34.16	China
Grapholita_molesta	105.89	32.64	China
Grapholita_molesta	105.81	32.44	China
Grapholita_molesta	105.81	32.44	China
Grapholita_molesta	118.7968778	32.06025556	China
Grapholita_molesta	106.76	31.87	China
Grapholita_molesta	106.76	31.87	China
Grapholita_molesta	106.66	31.84	China
Grapholita_molesta	105.98	31.16	China
Grapholita_molesta	110.51	30.62	China
Grapholita_molesta	114.3053583	30.59308611	China
Grapholita_molesta	119.9427795	30.4213886	China
Grapholita_molesta	119.9430542	30.4111118	China
Grapholita_molesta	119.9402771	30.4072227	China
Grapholita_molesta	114.3546389	30.36422222	China
Grapholita_molesta	121.5439889	29.86833611	China
Grapholita_molesta	121.54	29.86	China
Grapholita_molesta	121.54	29.86	China
Grapholita_molesta	112.95	28.18	China
Grapholita_molesta	112.95	28.18	China
Grapholita_molesta	105.31	27.19	China
Grapholita_molesta	108.41	27.06	China
Grapholita_molesta	106.53	26.86	China
Grapholita_molesta	106.99	26.84	China
Grapholita_molesta	108.32	26.68	China
Grapholita_molesta	119.55	26.67	China
Grapholita_molesta	119.5479333	26.66561667	China
Grapholita_molesta	119.54	26.66	China
Grapholita_molesta	119.54	26.66	China
Grapholita_molesta	106.93	26.66	China
Grapholita_molesta	106.66	26.5	China
Grapholita_molesta	106.67	26.34	China
Grapholita_molesta	106.67	26.34	China
Grapholita_molesta	106.67	26.34	China
Grapholita_molesta	106.36	26.24	China
Grapholita_molesta	111.1280518	25.5088882	China
Grapholita_molesta	110.3241653	25.2758331	China
Grapholita_molesta	111.4641647	24.3549995	China
Grapholita_molesta	109.4894409	24.0797215	China
Grapholita_molesta	108.433609	23.3549995	China
Grapholita_molesta	106.5408325	23.2177773	China
Grapholita_molesta	113.49	22.99	China
Grapholita_molesta	113.49	22.99	China
Grapholita_molesta	113.8151944	22.92752778	China
Grapholita_molesta	108.39	22.79	China
Rosa_roxburghii_Tratt	101.08	38.78	China
Rosa_roxburghii_Tratt	110.98	37.95	China
Rosa_roxburghii_Tratt	111.61	37.88	China
Rosa_roxburghii_Tratt	111.56	37.88	China
Rosa_roxburghii_Tratt	111.52	37.83	China
Rosa_roxburghii_Tratt	111.47	37.83	China
Rosa_roxburghii_Tratt	110.63	36.76	China
Rosa_roxburghii_Tratt	112.02	36.66	China
Rosa_roxburghii_Tratt	112.25	36.16	China
Rosa_roxburghii_Tratt	104.11	35.84	China
Rosa_roxburghii_Tratt	106.14	34.75	China
Rosa_roxburghii_Tratt	110.44	34.47	China
Rosa_roxburghii_Tratt	108.09	34.28	China
Rosa_roxburghii_Tratt	107.75	34.28	China
Rosa_roxburghii_Tratt	108.94426	34.264878	China
Rosa_roxburghii_Tratt	109.04	34.21	China
Rosa_roxburghii_Tratt	107.24	33.97	China
Rosa_roxburghii_Tratt	106.52	33.92	China
Rosa_roxburghii_Tratt	109.92	33.88	China
Rosa_roxburghii_Tratt	106.08	33.77	China
Rosa_roxburghii_Tratt	105.72	33.73	China
Rosa_roxburghii_Tratt	104.93	33.39	China
Rosa_roxburghii_Tratt	106.15	33.33	China
Rosa_roxburghii_Tratt	105.6	33.33	China
Rosa_roxburghii_Tratt	108.32	33.32	China
Rosa_roxburghii_Tratt	105.6	33.32	China
Rosa_roxburghii_Tratt	107.545509	33.222857	China
Rosa_roxburghii_Tratt	107.55	33.22	China
Rosa_roxburghii_Tratt	107.54	33.22	China
Rosa_roxburghii_Tratt	107.33	33.15	China
Rosa_roxburghii_Tratt	106.67	33.15	China
Rosa_roxburghii_Tratt	106.4758301	33.1105537	China
Rosa_roxburghii_Tratt	107.03	33.07	China
Rosa_roxburghii_Tratt	107.03	33.06	China
Rosa_roxburghii_Tratt	108.25	33.05	China
Rosa_roxburghii_Tratt	108.247744	33.037845	China
Rosa_roxburghii_Tratt	106.93	33	China
Rosa_roxburghii_Tratt	104.68	32.95	China
Rosa_roxburghii_Tratt	106.7613907	32.9452782	China
Rosa_roxburghii_Tratt	106.7568359	32.9404983	China
Rosa_roxburghii_Tratt	104.68	32.94	China
Rosa_roxburghii_Tratt	108.09	32.86	China
Rosa_roxburghii_Tratt	109.36	32.83	China
Rosa_roxburghii_Tratt	106.25	32.83	China
Rosa_roxburghii_Tratt	106.257169	32.829693	China
Rosa_roxburghii_Tratt	109.04	32.69	China
Rosa_roxburghii_Tratt	103.59895	32.637983	China
Rosa_roxburghii_Tratt	103.59	32.63	China
Rosa_roxburghii_Tratt	107.16	32.61	China
Rosa_roxburghii_Tratt	107.894969	32.536693	China
Rosa_roxburghii_Tratt	107.9	32.53	China
Rosa_roxburghii_Tratt	104.046892	32.527567	China
Rosa_roxburghii_Tratt	104.54	32.52	China
Rosa_roxburghii_Tratt	104.553645	32.445845	China
Rosa_roxburghii_Tratt	104.55	32.44	China
Rosa_roxburghii_Tratt	104.53	32.42	China
Rosa_roxburghii_Tratt	109.35	32.4	China
Rosa_roxburghii_Tratt	105.97	32.32	China
Rosa_roxburghii_Tratt	105.52	32.28	China
Rosa_roxburghii_Tratt	105.58	32.23	China
Rosa_roxburghii_Tratt	104.89	31.93	China
Rosa_roxburghii_Tratt	107.23	31.92	China
Rosa_roxburghii_Tratt	104.43684	31.893892	China
Rosa_roxburghii_Tratt	104.75	31.78	China
Rosa_roxburghii_Tratt	110.68	31.75	China
Rosa_roxburghii_Tratt	110.67	31.75	China
Rosa_roxburghii_Tratt	105.9348	31.732429	China
Rosa_roxburghii_Tratt	105.93	31.73	China
Rosa_roxburghii_Tratt	103.94	31.73	China
Rosa_roxburghii_Tratt	103.853481	31.68115	China
Rosa_roxburghii_Tratt	103.85	31.68	China
Rosa_roxburghii_Tratt	103.58	31.48	China
Rosa_roxburghii_Tratt	103.17	31.43	China
Rosa_roxburghii_Tratt	103.51	31.36	China
Rosa_roxburghii_Tratt	110.75	31.35	China
Rosa_roxburghii_Tratt	107.72	31.35	China
Rosa_roxburghii_Tratt	110.783718	31.331599	China
Rosa_roxburghii_Tratt	106.28	31.27	China
Rosa_roxburghii_Tratt	105.38	31.22	China
Rosa_roxburghii_Tratt	103.5	31.1667	China
Rosa_roxburghii_Tratt	103.45	31.1	China
Rosa_roxburghii_Tratt	103.267	31.084	China
Rosa_roxburghii_Tratt	103.26	31.08	China
Rosa_roxburghii_Tratt	110.9300003	31.0799999	China
Rosa_roxburghii_Tratt	103.53	31.06	China
Rosa_roxburghii_Tratt	110.33	31.05	China
Rosa_roxburghii_Tratt	109.41	31.05	China
Rosa_roxburghii_Tratt	110.340757	31.042327	China
Rosa_roxburghii_Tratt	106.42	31.03	China
Rosa_roxburghii_Tratt	109.47	31.02	China
Rosa_roxburghii_Tratt	103.62	31.02	China
Rosa_roxburghii_Tratt	103.62	31	China
Rosa_roxburghii_Tratt	103.616669	31	China
Rosa_roxburghii_Tratt	103.612264	30.996299	China
Rosa_roxburghii_Tratt	106.28	30.91	China
Rosa_roxburghii_Tratt	106.29	30.78	China
Rosa_roxburghii_Tratt	104.088668	30.710589	China
Rosa_roxburghii_Tratt	103.39	30.68	China
Rosa_roxburghii_Tratt	104.066673	30.666668	China
Rosa_roxburghii_Tratt	106.43	30.55	China
Rosa_roxburghii_Tratt	108.66	30.44	China
Rosa_roxburghii_Tratt	108.69	30.43	China
Rosa_roxburghii_Tratt	105.536932	30.427593	China
Rosa_roxburghii_Tratt	106.77	30.38	China
Rosa_roxburghii_Tratt	109.47	30.3	China
Rosa_roxburghii_Tratt	108.93	30.3	China
Rosa_roxburghii_Tratt	108.02	30.3	China
Rosa_roxburghii_Tratt	108.936374	30.290996	China
Rosa_roxburghii_Tratt	109.47	30.29	China
Rosa_roxburghii_Tratt	108.93	30.29	China
Rosa_roxburghii_Tratt	108.7012	30.2728	China
Rosa_roxburghii_Tratt	108.6018295	30.2684994	China
Rosa_roxburghii_Tratt	107.7172241	30.2602787	China
Rosa_roxburghii_Tratt	107.7184982	30.2561665	China
Rosa_roxburghii_Tratt	110.871148	30.222233	China
Rosa_roxburghii_Tratt	109.066667	30.083333	China
Rosa_roxburghii_Tratt	108.6033325	30.0763893	China
Rosa_roxburghii_Tratt	109.231667	30.058333	China
Rosa_roxburghii_Tratt	109.716667	30.016667	China
Rosa_roxburghii_Tratt	110.68	30.01	China
Rosa_roxburghii_Tratt	109.484961	29.990847	China
Rosa_roxburghii_Tratt	109.5	29.99	China
Rosa_roxburghii_Tratt	109.48	29.99	China
Rosa_roxburghii_Tratt	109.48	29.98	China
Rosa_roxburghii_Tratt	109.033333	29.933333	China
Rosa_roxburghii_Tratt	110.03	29.9	China
Rosa_roxburghii_Tratt	108.601	29.89	China
Rosa_roxburghii_Tratt	110.032936	29.887732	China
Rosa_roxburghii_Tratt	106.395571	29.805032	China
Rosa_roxburghii_Tratt	106.4	29.8	China
Rosa_roxburghii_Tratt	108.75	29.783333	China
Rosa_roxburghii_Tratt	103.231884	29.73797	China
Rosa_roxburghii_Tratt	103.57	29.73	China
Rosa_roxburghii_Tratt	106.630951	29.718694	China
Rosa_roxburghii_Tratt	107.287105	29.685946	China
Rosa_roxburghii_Tratt	109.15	29.68	China
Rosa_roxburghii_Tratt	109.152925	29.678629	China
Rosa_roxburghii_Tratt	109.15	29.67	China
Rosa_roxburghii_Tratt	104.07	29.65	China
Rosa_roxburghii_Tratt	103.48	29.6	China
Rosa_roxburghii_Tratt	104.42	29.59	China
Rosa_roxburghii_Tratt	106.199545	29.582116	China
Rosa_roxburghii_Tratt	103.37	29.58	China
Rosa_roxburghii_Tratt	103.73333	29.566668	China
Rosa_roxburghii_Tratt	103.36	29.55	China
Rosa_roxburghii_Tratt	103.349998	29.533333	China
Rosa_roxburghii_Tratt	107.22	29.53	China
Rosa_roxburghii_Tratt	106.57	29.52	China
Rosa_roxburghii_Tratt	103.33	29.52	China
Rosa_roxburghii_Tratt	103.398589	29.496119	China
Rosa_roxburghii_Tratt	103.39	29.49	China
Rosa_roxburghii_Tratt	109.43	29.47	China
Rosa_roxburghii_Tratt	107.61	29.35	China
Rosa_roxburghii_Tratt	108.246038	29.330856	China
Rosa_roxburghii_Tratt	108.25	29.33	China
Rosa_roxburghii_Tratt	108.24	29.33	China
Rosa_roxburghii_Tratt	108.77	29.3	China
Rosa_roxburghii_Tratt	106.27	29.3	China
Rosa_roxburghii_Tratt	106.266667	29.3	China
Rosa_roxburghii_Tratt	106.26	29.29	China
Rosa_roxburghii_Tratt	103.400002	29.25	China
Rosa_roxburghii_Tratt	103.08	29.25	China
Rosa_roxburghii_Tratt	103.27	29.23	China
Rosa_roxburghii_Tratt	103.148639	29.160369	China
Rosa_roxburghii_Tratt	107.1	29.16	China
Rosa_roxburghii_Tratt	107.099276	29.157849	China
Rosa_roxburghii_Tratt	107.099275	29.157849	China
Rosa_roxburghii_Tratt	105.38	29.15	China
Rosa_roxburghii_Tratt	107.26667	29.116667	China
Rosa_roxburghii_Tratt	105.9	29.06	China
Rosa_roxburghii_Tratt	107.21	29.05	China
Rosa_roxburghii_Tratt	106.76	29.01	China
Rosa_roxburghii_Tratt	109.85	29	China
Rosa_roxburghii_Tratt	108.658379	28.890891	China
Rosa_roxburghii_Tratt	108.7600021	28.8500004	China
Rosa_roxburghii_Tratt	108.77	28.85	China
Rosa_roxburghii_Tratt	104.37	28.83	China
Rosa_roxburghii_Tratt	104.33	28.83	China
Rosa_roxburghii_Tratt	109.65	28.72	China
Rosa_roxburghii_Tratt	108.6904	28.6957	China
Rosa_roxburghii_Tratt	104.010884	28.672732	China
Rosa_roxburghii_Tratt	104.01	28.67	China
Rosa_roxburghii_Tratt	109.75	28.6683331	China
Rosa_roxburghii_Tratt	109.75	28.6669445	China
Rosa_roxburghii_Tratt	109.1	28.64	China
Rosa_roxburghii_Tratt	103.95	28.6	China
Rosa_roxburghii_Tratt	109.48	28.58	China
Rosa_roxburghii_Tratt	108.503873	28.563925	China
Rosa_roxburghii_Tratt	109.15	28.56	China
Rosa_roxburghii_Tratt	108.5	28.56	China
Rosa_roxburghii_Tratt	103.954021	28.53963	China
Rosa_roxburghii_Tratt	107.88	28.53	China
Rosa_roxburghii_Tratt	107.889347	28.522277	China
Rosa_roxburghii_Tratt	107.89	28.52	China
Rosa_roxburghii_Tratt	108.98	28.45	China
Rosa_roxburghii_Tratt	104.72	28.45	China
Rosa_roxburghii_Tratt	109.4534988	28.4371662	China
Rosa_roxburghii_Tratt	109.4225006	28.434166	China
Rosa_roxburghii_Tratt	104.52	28.43	China
Rosa_roxburghii_Tratt	103.13	28.33	China
Rosa_roxburghii_Tratt	106.1999969	28.3299999	China
Rosa_roxburghii_Tratt	103.132181	28.328636	China
Rosa_roxburghii_Tratt	106.2039	28.3274	China
Rosa_roxburghii_Tratt	106.22	28.32	China
Rosa_roxburghii_Tratt	103.57	28.27	China
Rosa_roxburghii_Tratt	103.571742	28.262715	China
Rosa_roxburghii_Tratt	108.11	28.26	China
Rosa_roxburghii_Tratt	105.75	28.25	China
Rosa_roxburghii_Tratt	105.75	28.25	China
Rosa_roxburghii_Tratt	106.979248	28.2155495	China
Rosa_roxburghii_Tratt	109.2	28.17	China
Rosa_roxburghii_Tratt	104.52	28.17	China
Rosa_roxburghii_Tratt	109.2	28.15	China
Rosa_roxburghii_Tratt	106.82	28.13	China
Rosa_roxburghii_Tratt	109.567272	28.076969	China
Rosa_roxburghii_Tratt	108.4	28	China
Rosa_roxburghii_Tratt	108.4	27.99	China
Rosa_roxburghii_Tratt	107.5959	27.98472	China
Rosa_roxburghii_Tratt	109.6	27.95	China
Rosa_roxburghii_Tratt	108.25122	27.935185	China
Rosa_roxburghii_Tratt	108.25	27.93	China
Rosa_roxburghii_Tratt	104.5593796	27.8727493	China
Rosa_roxburghii_Tratt	104.5536118	27.8566666	China
Rosa_roxburghii_Tratt	105.05	27.85	China
Rosa_roxburghii_Tratt	105.2774963	27.8483334	China
Rosa_roxburghii_Tratt	106.42	27.82	China
Rosa_roxburghii_Tratt	109.2643	27.81621	China
Rosa_roxburghii_Tratt	106.40115	27.791981	China
Rosa_roxburghii_Tratt	107.4800034	27.7700005	China
Rosa_roxburghii_Tratt	107.48	27.77	China
Rosa_roxburghii_Tratt	107.465644	27.748854	China
Rosa_roxburghii_Tratt	107.46	27.74	China
Rosa_roxburghii_Tratt	111.33	27.73	China
Rosa_roxburghii_Tratt	108.85	27.7	China
Rosa_roxburghii_Tratt	108.85	27.69	China
Rosa_roxburghii_Tratt	106.909075	27.65832	China
Rosa_roxburghii_Tratt	104.8022232	27.6513882	China
Rosa_roxburghii_Tratt	106.8938	27.64481	China
Rosa_roxburghii_Tratt	104.05	27.63	China
Rosa_roxburghii_Tratt	104.048284	27.625416	China
Rosa_roxburghii_Tratt	105.3484	27.56629	China
Rosa_roxburghii_Tratt	109.99	27.55	China
Rosa_roxburghii_Tratt	108.23	27.51	China
Rosa_roxburghii_Tratt	108.4499969	27.4899998	China
Rosa_roxburghii_Tratt	108.0204163	27.4799671	China
Rosa_roxburghii_Tratt	106.4400024	27.4599991	China
Rosa_roxburghii_Tratt	106.2201	27.45922	China
Rosa_roxburghii_Tratt	109.68	27.45	China
Rosa_roxburghii_Tratt	104.87	27.45	China
Rosa_roxburghii_Tratt	106.91082	27.447916	China
Rosa_roxburghii_Tratt	109.68514	27.443411	China
Rosa_roxburghii_Tratt	104.873642	27.44164	China
Rosa_roxburghii_Tratt	109.17	27.37	China
Rosa_roxburghii_Tratt	105.28	27.3	China
Rosa_roxburghii_Tratt	109.83	27.2	China
Rosa_roxburghii_Tratt	109.82	27.2	China
Rosa_roxburghii_Tratt	107.4	27.17	China
Rosa_roxburghii_Tratt	104.9400024	27.1499996	China
Rosa_roxburghii_Tratt	105.613	27.14161	China
Rosa_roxburghii_Tratt	105.0494156	27.1374168	China
Rosa_roxburghii_Tratt	105.2686157	27.1170826	China
Rosa_roxburghii_Tratt	105.3600006	27.0900002	China
Rosa_roxburghii_Tratt	107.47	27.07	China
Rosa_roxburghii_Tratt	106.97	27.07	China
Rosa_roxburghii_Tratt	106.1200027	27.0499992	China
Rosa_roxburghii_Tratt	108.19	27.03	China
Rosa_roxburghii_Tratt	108.12	27.03	China
Rosa_roxburghii_Tratt	106.0323	27.00866	China
Rosa_roxburghii_Tratt	105.9126663	26.9630337	China
Rosa_roxburghii_Tratt	109.2	26.92	China
Rosa_roxburghii_Tratt	107.9164	26.90533	China
Rosa_roxburghii_Tratt	107.9	26.9	China
Rosa_roxburghii_Tratt	107.9000015	26.8999996	China
Rosa_roxburghii_Tratt	107.5829315	26.8004494	China
Rosa_roxburghii_Tratt	105.3799973	26.7800007	China
Rosa_roxburghii_Tratt	105.38	26.78	China
Rosa_roxburghii_Tratt	105.3827	26.7777	China
Rosa_roxburghii_Tratt	108.45	26.73	China
Rosa_roxburghii_Tratt	106.33697	26.679722	China
Rosa_roxburghii_Tratt	106.33	26.67	China
Rosa_roxburghii_Tratt	105.7749	26.66301	China
Rosa_roxburghii_Tratt	105.7699966	26.6599998	China
Rosa_roxburghii_Tratt	105.6849136	26.6201992	China
Rosa_roxburghii_Tratt	108.05	26.616667	China
Rosa_roxburghii_Tratt	107.97	26.58	China
Rosa_roxburghii_Tratt	104.9599991	26.5499992	China
Rosa_roxburghii_Tratt	104.9576	26.54658	China
Rosa_roxburghii_Tratt	106.7	26.53	China
Rosa_roxburghii_Tratt	107.58	26.5	China
Rosa_roxburghii_Tratt	106.913	26.41808	China
Rosa_roxburghii_Tratt	103.297362	26.41795	China
Rosa_roxburghii_Tratt	106.2600021	26.4099998	China
Rosa_roxburghii_Tratt	106.6703	26.40985	China
Rosa_roxburghii_Tratt	106.2553	26.40574	China
Rosa_roxburghii_Tratt	106.25	26.4	China
Rosa_roxburghii_Tratt	105.3649826	26.3866501	China
Rosa_roxburghii_Tratt	108.07	26.38	China
Rosa_roxburghii_Tratt	108.0699997	26.3799992	China
Rosa_roxburghii_Tratt	108.0776	26.37834	China
Rosa_roxburghii_Tratt	105.6985016	26.3685837	China
Rosa_roxburghii_Tratt	106.1968842	26.3609161	China
Rosa_roxburghii_Tratt	106.6900024	26.3299999	China
Rosa_roxburghii_Tratt	106.8799973	26.3099995	China
Rosa_roxburghii_Tratt	105.7429	26.30144	China
Rosa_roxburghii_Tratt	105.7200012	26.2900009	China
Rosa_roxburghii_Tratt	106.6697846	26.2894497	China
Rosa_roxburghii_Tratt	107.52	26.27	China
Rosa_roxburghii_Tratt	105.938619	26.245022	China
Rosa_roxburghii_Tratt	105.93	26.24	China
Rosa_roxburghii_Tratt	106.411493	25.994599	China
Rosa_roxburghii_Tratt	112.42	25.95	China
Rosa_roxburghii_Tratt	107.53	25.83	China
Rosa_roxburghii_Tratt	107.32	25.83	China
Rosa_roxburghii_Tratt	107.11	25.8	China
Rosa_roxburghii_Tratt	104.95	25.78	China
Rosa_roxburghii_Tratt	106.0843	25.75107	China
Rosa_roxburghii_Tratt	106.0800018	25.75	China
Rosa_roxburghii_Tratt	105	25.75	China
Rosa_roxburghii_Tratt	104.4700012	25.7099991	China
Rosa_roxburghii_Tratt	104.4716	25.70993	China
Rosa_roxburghii_Tratt	104.46	25.7	China
Rosa_roxburghii_Tratt	109.59	25.64	China
Rosa_roxburghii_Tratt	110.67	25.62	China
Rosa_roxburghii_Tratt	106.536766	25.6189499	China
Rosa_roxburghii_Tratt	110.585686	25.60168	China
Rosa_roxburghii_Tratt	107.54	25.59	China
Rosa_roxburghii_Tratt	103.7017	25.5844	China
Rosa_roxburghii_Tratt	103.7900009	25.4799995	China
Rosa_roxburghii_Tratt	105.28	25.46	China
Rosa_roxburghii_Tratt	105.6443	25.44016	China
Rosa_roxburghii_Tratt	106.75	25.43	China
Rosa_roxburghii_Tratt	105.18	25.43	China
Rosa_roxburghii_Tratt	105.6500015	25.3799992	China
Rosa_roxburghii_Tratt	110.050532	25.255089	China
Rosa_roxburghii_Tratt	106.17	25.25	China
Rosa_roxburghii_Tratt	105.3184509	25.1913338	China
Rosa_roxburghii_Tratt	104.536766	25.1738834	China
Rosa_roxburghii_Tratt	106.1	25.17	China
Rosa_roxburghii_Tratt	105.39	25.13	China
Rosa_roxburghii_Tratt	105.47	25.12	China
Rosa_roxburghii_Tratt	107.509707	25.104264	China
Rosa_roxburghii_Tratt	105.4433	25.09811	China
Rosa_roxburghii_Tratt	105.4400024	25.0900002	China
Rosa_roxburghii_Tratt	104.9	25.08	China
Rosa_roxburghii_Tratt	104.89	25.08	China
Rosa_roxburghii_Tratt	104.9000015	25.0799999	China
Rosa_roxburghii_Tratt	109.93	25.03	China
Rosa_roxburghii_Tratt	107.045385	25.000411	China
Rosa_roxburghii_Tratt	107.045384	25.000411	China
Rosa_roxburghii_Tratt	107.17	25	China
Rosa_roxburghii_Tratt	107.53	24.98	China
Rosa_roxburghii_Tratt	105.82	24.98	China
Rosa_roxburghii_Tratt	104.8789	24.94504	China
Rosa_roxburghii_Tratt	104.7235489	24.9097004	China
Rosa_roxburghii_Tratt	106.52	24.83	China
Rosa_roxburghii_Tratt	106.511936	24.819877	China
Rosa_roxburghii_Tratt	106.55	24.78	China
Rosa_roxburghii_Tratt	105.33	24.77	China
Rosa_roxburghii_Tratt	106.55	24.76	China
Rosa_roxburghii_Tratt	105.334672	24.68123	China
Rosa_roxburghii_Tratt	106.633387	24.392902	China
Rosa_roxburghii_Tratt	105.62	23.63	China
Rosa_roxburghii_Tratt	104.67	23.45	China
Rosa_roxburghii_Tratt	104.672252	23.437468	China
Rosa_roxburghii_Tratt	105.83	23.42	China
Rosa_roxburghii_Tratt	104.78	23.39	China
Rosa_roxburghii_Tratt	104.25	23.37	China
Rosa_roxburghii_Tratt	113.37	23.19	China
Rosa_roxburghii_Tratt	104.702829	23.125462	China
Rosa_roxburghii_Tratt	104.7	23.12	China
Rosa_roxburghii_Tratt	104.4	23.02	China
Rosa_roxburghii_Tratt	109.5425262	22.3738327	China
Rosa_roxburghii_Tratt	110.33	19.88	China
