# Supplementary material for: Predicting the potential suitable habitats of Rosa roxburghii and its key pest Grapholita molesta in China using the MaxEnt Model
Source: PLoS One. 2026 Apr 24;21(4):e0347592. doi: 10.1371/journal.pone.0347592 (PMC13108782; doi:10.1371/journal.pone.0347592)
Supplement: S3 Table — (XLS) [file pone.0347592.s003.xls]

class	proportion	period	area_km2
HSA	0.0439654925851245	Current	422068.728817195
LSA	0.0787374690748924	Current	755879.703118967
MSA	0.0314077538003918	Current	301514.436483762
UA	0.845889284539591	Current	8120537.13158008
HSA	0.0287549873439444	SSP245	276047.878501866
LSA	0.0881633703719593	SSP245	846368.35557081
MSA	0.0375981380582608	SSP245	360942.125359303
UA	0.845483504225836	SSP245	8116641.64056802
HSA	0.0155126060034035	SSP585	148921.017632674
LSA	0.0886924936004691	SSP585	851447.938564503
MSA	0.0410088377879789	SSP585	393684.842764597
UA	0.854786062608148	SSP585	8205946.20103823
