# Supplementary material for: Predicting the potential suitable habitats of Rosa roxburghii and its key pest Grapholita molesta in China using the MaxEnt Model
Source: PLoS One. 2026 Apr 24;21(4):e0347592. doi: 10.1371/journal.pone.0347592 (PMC13108782; doi:10.1371/journal.pone.0347592)
Supplement: S4 Table — (XLS) [file pone.0347592.s004.xls]

class	proportion	period	area_km2
HSA	0.0410410142005234	Current	393993.736325025
LSA	0.163906645501738	Current	1573503.79681668
MSA	0.0399791925865546	Current	383800.248830924
UA	0.755073147711185	Current	7248702.21802737
HSA	0.0892609435554221	SSP245	856905.058132052
LSA	0.148612124072247	SSP245	1426676.39109357
MSA	0.0662333576444006	SSP245	635840.233386246
UA	0.695893574727931	SSP245	6680578.31738813
HSA	0.123303588027514	SSP585	1183714.44506414
LSA	0.156777782544654	SSP585	1505066.71242868
MSA	0.0781082414517997	SSP585	749839.117937277
UA	0.641810387976032	SSP585	6161379.72456991
